# Supplementary material for: The kinase ATR controls meiotic crossover distribution at the genome scale in Arabidopsis
Source: Plant Cell. 2024 Oct 29;37(1):koae292. doi: 10.1093/plcell/koae292 (PMC11663591; doi:10.1093/plcell/koae292)
Supplement: koae292_Supplementary_Data [file koae292_supplementary_data.zip]

Archive with 4 entries (4 files):
- ATR supplement v.2.pdf
- Author_Revisions_Checklist.pdf
- Supplementary Data Set 1.xlsx
- tpc.11132.2024-s07.pdf
