# Supplementary material for: The kinase ATR controls meiotic crossover distribution at the genome scale in Arabidopsis
Source: Plant Cell. 2024 Oct 29;37(1):koae292. doi: 10.1093/plcell/koae292 (PMC11663591; doi:10.1093/plcell/koae292)
Supplement: koae292_Supplementary_Data [file koae292_supplementary_data.zip › Supplementary Data Set 1.xlsx]

## Sheet: Figure 1C
Crossover frequency (cM) within the 420 interval in the Col×Col inbred line for the wild type (x1), atr (x2), sni1 (x3) and atr sni1 (x4)
Source	DF	Sum of Square	Mean Square	F Statistic	P-value
Groups (between groups)	3	1363.72	454.573	152.939	1.11e-16
Error (within groups)	28	83.2229	2.9722
Total	31	1446.94	46.6756
One Way ANOVA test, using F distribution df(3,28) (right tailed)
1. H0 hypothesis
Since p-value<α, H0 is rejected.
Some of the groups' averages consider to be not equal.
In other words, the difference between the sample averages of some groups is big enough to be statistically significant.
2. P-value
p-value equals 1.11022e-16, [p( x ≤ F ) = 1 ]. It means that the chance of type1 error (rejecting a correct H0) is small: 1.11e-16 (1.1e-14%)
The smaller the p-value the stronger it support H1
3. The statistics
The test statistic F equals 152.939344, which is not in the 95% region of acceptance: [0 : 2.9467]
4. Effect size
The observed effect size f is large (4.05). That indicates that the magnitude of the difference between the averages is large.
The η2 equals 0.94. It means that the group explains 94.2% of the variance from the average (similar to R2 in the linear regression)
5. Tukey HSD / Tukey Kramer
Pair	Difference	SE	Q	Lower CI	Upper CI	Critical Mean	p-value
x1-x2	4.4988	0.5924	7.5947	2.2116	6.7861	2.2872	5.705e-05
x1-x3	9.2515	0.6309	14.6634	6.8154	11.6877	2.4362	2.564e-10
x1-x4	17.5763	0.6095	28.8357	15.2227	19.9299	2.3536	2.862e-12
x2-x3	4.7527	0.6144	7.7362	2.3806	7.1249	2.3722	4.354e-05
x2-x4	13.0775	0.5924	22.0769	10.7902	15.3647	2.2872	2.876e-12
x3-x4	8.3248	0.6309	13.1945	5.8886	10.7609	2.4362	2.559e-09
Group	x2	x3	x4
x1	4.5	9.25	17.58
x2	0	4.75	13.08
x3	4.75	0	8.32

## Sheet: Figure 1D
Crossover frequency (cM) within the 3.9 interval in the Col×Col inbred line for the wild type (x1), atr (x2), sni1 (x3) and atr sni1 (x4)
Source	DF	Sum of Square	Mean Square	F Statistic	P-value
Groups (between groups)	3	91.2023	30.4008	59.0712	1.822e-12
Error (within groups)	29	14.9247	0.5146
Total	32	106.127	3.3165
One Way ANOVA test, using F distribution df(3,29) (right tailed)
1. H0 hypothesis
Since p-value<α, H0 is rejected.
Some of the groups' averages consider to be not equal.
In other words, the difference between the sample averages of some groups is big enough to be statistically significant.
2. P-value
p-value equals 1.82243e-12, [p( x ≤ F ) = 1 ]. It means that the chance of type1 error (rejecting a correct H0) is small: 1.822e-12 (1.8e-10%)
The smaller the p-value the stronger it support H1
3. The statistics
The test statistic F equals 59.071228, which is not in the 95% region of acceptance: [0 : 2.934]
4. Effect size
The observed effect size f is large (2.47). That indicates that the magnitude of the difference between the averages is large.
The η2 equals 0.86. It means that the group explains 85.9% of the variance from the average (similar to R2 in the linear regression)
5. Tukey HSD / Tukey Kramer
Pair	Difference	SE	Q	Lower CI	Upper CI	Critical Mean	p-value
x1-x2	3.542	0.25	14.1688	2.5788	4.5052	0.9632	3.765e-10
x1-x3	4.6809	0.2822	16.5861	3.5935	5.7683	1.0874	1.267e-11
x1-x4	3.9362	0.25	15.7458	2.973	4.8994	0.9632	3.563e-11
x2-x3	1.1389	0.262	4.3478	0.1296	2.1482	1.0093	0.02236
x2-x4	0.3942	0.2269	1.7378	-0.4799	1.2683	0.8741	0.6141
x3-x4	0.7447	0.262	2.8429	-0.2646	1.754	1.0093	0.2076
Group	x2	x3	x4
x1	3.54	4.68	3.94
x2	0	1.14	0.39
x3	1.14	0	0.74

## Sheet: Figure 1E
Crossover frequency within the 1.18 interval for the wild type (wt) and atr
Two sample t-test (Welch), using T distribution (df=12.3511) (two-tailed)
1. H0 hypothesis
Since p-value < α, H0 is rejected.
The average of wt 1.18's population is considered to be not equal to the average of atr 1.18's population.
In other words, the difference between the sample average of wt 1.18 and atr 1.18 is big enough to be statistically significant.
2. P-value
The p-value equals 0.000002773, ( p(x≤T) = 0.000001386 ). It means that the chance of type I error (rejecting a correct H0) is small: 0.000002773 (0.00028%).
The smaller the p-value the more it supports H1.
3. The statistics
The test statistic T equals -8.0908, which is not in the 95% region of acceptance: [-2.172 : 2.172].
x1-x2=-3.51, is not in the 95% region of acceptance: [-0.9433 : 0.9433].
The standard deviation of the difference, S' equals 0.434, is used to calculate the statistic.
4. Effect size
The observed effect size d is large, 4.05. This indicates that the magnitude of the difference between the average and average is large.
Crossover frequency within the 1.23 interval for the wild type (wt) and atr
Two sample t-test (Welch), using T distribution (df=7.8105) (two-tailed) (validation)
1. H0 hypothesis
Since p-value < α, H0 is rejected.
The average of wt 1.23's population is considered to be not equal to the average of atr 1.23's population.
In other words, the difference between the sample average of wt 1.23 and atr 1.23 is big enough to be statistically significant.
2. P-value
The p-value equals 0.0002299, ( p(x≤T) = 0.000115 ). It means that the chance of type I error (rejecting a correct H0) is small: 0.0002299 (0.023%).
The smaller the p-value the more it supports H1.
3. The statistics
The test statistic T equals -6.4075, which is not in the 95% region of acceptance: [-2.3158 : 2.3158].
x1-x2=-3.84, is not in the 95% region of acceptance: [-1.3881 : 1.3881].
The standard deviation of the difference, S' equals 0.599, is used to calculate the statistic.
4. Effect size
The observed effect size d is large, 3.49. This indicates that the magnitude of the difference between the average and average is large.

## Sheet: Figure 1F
420 and 3.9 crossover frequencies (cM) in the Col×Ler hybrid for the wild type (wt) and atr
Two sample t-test (Welch), using T distribution (df=16.5889) (two-tailed)
1. H0 hypothesis
Since p-value < α, H0 is rejected.
The average of 420 WT's population is considered to be not equal to the average of 420 atr's population.
In other words, the difference between the sample average of 420 WT and 420 atr is big enough to be statistically significant.
2. P-value
The p-value equals 4.139e-11, ( p(x≤T) = 2.069e-11 ). It means that the chance of type I error (rejecting a correct H0) is small: 4.139e-11 (4.1e-9%).
The smaller the p-value the more it supports H1.
3. The statistics
The test statistic T equals -15.0753, which is not in the 95% region of acceptance: [-2.1138 : 2.1138].
x1-x2=-6.95, is not in the 95% region of acceptance: [-0.9743 : 0.9743].
The standard deviation of the difference, S' equals 0.461, is used to calculate the statistic.
4. Effect size
The observed effect size d is large, 6.32. This indicates that the magnitude of the difference between the average and average is large.
3.9 crossover frequencies (cM) in the Col×Ler hybrid for the wild type (wt) and atr
Two sample t-test (Welch), using T distribution (df=11.9976) (two-tailed)
1. H0 hypothesis
Since p-value < α, H0 is rejected.
The average of 3.9 WT's population is considered to be not equal to the average of 3.9 atr's population.
In other words, the difference between the sample average of 3.9 WT and 3.9 atr is big enough to be statistically significant.
2. P-value
The p-value equals 4.464e-7, ( p(x≤T) = 1 ). It means that the chance of type I error (rejecting a correct H0) is small: 4.464e-7 (0.000045%).
The smaller the p-value the more it supports H1.
3. The statistics
The test statistic T equals 9.7993, which is not in the 95% region of acceptance: [-2.1789 : 2.1789].
x1-x2=5.58, is not in the 95% region of acceptance: [-1.2413 : 1.2413].
The standard deviation of the difference, S' equals 0.57, is used to calculate the statistic.
4. Effect size
The observed effect size d is large, 5.24. This indicates that the magnitude of the difference between the average and average is large.

## Sheet: Figure 2B
Differences in total crossover numbers for each chromosome in atr versus wild type (WT)
	Mean_atr	SE_atr	Margin_atr	Lower_atr	Upper_atr	mean_atr+SE	mean_atr-SE	Mean_WT	SE_WT	Margin_WT	Lower_WT	Upper_WT	mean_WT+SE	mean_WT-SE	Chr_length
Chr1	1.83784	0.0789956	2.62985	-0.792013	4.46769	1.91683	1.75884	2.21053	0.103082	2.27577	-0.0652435	4.4863	2.31361	2.10744	30427671
Chr2	1.43243	0.0651878	3.17724	-1.74481	4.60967	1.49762	1.36724	1.50526	0.0706998	3.16546	-1.6602	4.67072	1.57596	1.43456	19698289
Chr3	1.31081	0.0614982	3.39882	-2.08801	4.70963	1.37231	1.24931	1.89474	0.096715	2.38069	-0.485951	4.27542	1.99145	1.79802	23459830
Chr4	1.44144	0.0709163	2.90732	-1.46588	4.34877	1.51236	1.37053	1.37895	0.0747624	2.98196	-1.60301	4.36091	1.45371	1.30418	18585056
Chr5	1.79279	0.0774724	2.67513	-0.88234	4.46793	1.87027	1.71532	2.06316	0.0980515	2.35696	-0.293802	4.42012	2.16121	1.96511	26975502
Two sample Mann-Whitney U, using Normal distribution (two-tailed)
Chromosome 1
The normal approximation is used. The statistic's distribution is N(21090,1170.0582).
The data contains ties, identical values, it is recommended to use the normal approximation that uses the ties correction. Since n1 > 20 or n2 > 20, the tool cannot use the exact calculation.
1. H0 hypothesis
Since p-value < α, H0 is rejected.
The randomly selected value of WT Chr1's population is considered to be not equal to the randomly selected value of atr Chr1's population.
In other words, the difference between the randomly selected value of WT Chr1 and the atr Chr1 populations is big enough to be statistically significant.
2. P-value
The p-value equals 0.007117, ( p(x≤Z) = 0.003558 ). It means that the chance of type I error (rejecting a correct H0) is small: 0.007117 (0.71%).
The smaller the p-value the more it supports H1.
3. The statistics
The test statistic Z equals -2.6913, which is not in the 95% region of acceptance: [-1.96 : 1.96].
U=17940.5, is not in the 95% region of acceptance: [18796.7285 : 23383.2715].
4. Effect size
The observed standardized effect size, Z/√(n1+n2), is small (0.13). That indicates that the magnitude of the difference between the value from WT Chr1 and the value from atr Chr1 is small.
The observed common language effect size, U1/(n1n2), is 0.43, this is the probability that a random value from WT Chr1 is greater than a random value from atr Chr1.
Chromosome 2
The normal approximation is used. The statistic's distribution is N(21090,1145.7142).
The data contains ties, identical values, it is recommended to use the normal approximation that uses the ties correction. Since n1 > 20 or n2 > 20, the tool cannot use the exact calculation.
1. H0 hypothesis
Since p-value > α, H0 cannot be rejected.
The randomly selected value of WT Chr2's population is assumed to be equal to the randomly selected value of atr Chr2's population.
In other words, the difference between the randomly selected value of WT Chr2 and the atr Chr2 populations is not big enough to be statistically significant.
2. P-value
The p-value equals 0.5314, ( p(x≤Z) = 0.2657 ). It means that the chance of type I error, rejecting a correct H0, is too high: 0.5314 (53.14%).
The larger the p-value the more it supports H0.
3. The statistics
The test statistic Z equals -0.6258, which is in the 95% region of acceptance: [-1.96 : 1.96].
U=20372.5, is in the 95% region of acceptance: [18844.4422 : 23335.5578].
4. Effect size
The observed standardized effect size, Z/√(n1+n2), is small (0.031). That indicates that the magnitude of the difference between the value from WT Chr2 and the value from atr Chr2 is small.
The observed common language effect size, U1/(n1n2), is 0.48, this is the probability that a random value from WT Chr2 is greater than a random value from atr Chr2.
Chromosome 3
The normal approximation is used. The statistic's distribution is N(21090,1159.0162).
The data contains ties, identical values, it is recommended to use the normal approximation that uses the ties correction. Since n1 > 20 or n2 > 20, the tool cannot use the exact calculation.
1. H0 hypothesis
Since p-value < α, H0 is rejected.
The randomly selected value of WT Chr3's population is considered to be not equal to the randomly selected value of atr Chr3's population.
In other words, the difference between the randomly selected value of WT Chr3 and the atr Chr3 populations is big enough to be statistically significant.
2. P-value
The p-value equals 0.000006203, ( p(x≤Z) = 0.000003101 ). It means that the chance of type I error (rejecting a correct H0) is small: 0.000006203 (0.00062%).
The smaller the p-value the more it supports H1.
3. The statistics
The test statistic Z equals -4.5194, which is not in the 95% region of acceptance: [-1.96 : 1.96].
U=15851.5, is not in the 95% region of acceptance: [18818.3701 : 23361.6299].
4. Effect size
The observed standardized effect size, Z/√(n1+n2), is small (0.22). That indicates that the magnitude of the difference between the value from WT Chr3 and the value from atr Chr3 is small.
The observed common language effect size, U1/(n1n2), is 0.38, this is the probability that a random value from WT Chr3 is greater than a random value from atr Chr3.
Chromosome 4
The normal approximation is used. The statistic's distribution is N(21090,1138.0622).
The data contains ties, identical values, it is recommended to use the normal approximation that uses the ties correction. Since n1 > 20 or n2 > 20, the tool cannot use the exact calculation.
1. H0 hypothesis
Since p-value > α, H0 cannot be rejected.
The randomly selected value of WT Chr4's population is assumed to be equal to the randomly selected value of atr Chr4's population.
In other words, the difference between the randomly selected value of WT Chr4 and the atr Chr4 populations is not big enough to be statistically significant.
2. P-value
The p-value equals 0.4674, ( p(x≤Z) = 0.7663 ). It means that the chance of type I error, rejecting a correct H0, is too high: 0.4674 (46.74%).
The larger the p-value the more it supports H0.
3. The statistics
The test statistic Z equals 0.7267, which is in the 95% region of acceptance: [-1.96 : 1.96].
U=21917.5, is in the 95% region of acceptance: [18859.4385 : 23320.5615].
4. Effect size
The observed standardized effect size, Z/√(n1+n2), is small (0.036). That indicates that the magnitude of the difference between the value from WT Chr4 and the value from atr Chr4 is small.
The observed common language effect size, U1/(n1n2), is 0.52, this is the probability that a random value from WT Chr4 is greater than a random value from atr Chr4.
Chromosome 5
The normal approximation is used. The statistic's distribution is N(21090,1167.9572).
The data contains ties, identical values, it is recommended to use the normal approximation that uses the ties correction. Since n1 > 20 or n2 > 20, the tool cannot use the exact calculation.
1. H0 hypothesis
Since p-value > α, H0 cannot be rejected.
The randomly selected value of WT Chr5's population is assumed to be equal to the randomly selected value of atr Chr5's population.
In other words, the difference between the randomly selected value of WT Chr5 and the atr Chr5 populations is not big enough to be statistically significant.
2. P-value
The p-value equals 0.06723, ( p(x≤Z) = 0.03362 ). It means that the chance of type I error, rejecting a correct H0, is too high: 0.06723 (6.72%).
The larger the p-value the more it supports H0.
3. The statistics
The test statistic Z equals -1.8301, which is in the 95% region of acceptance: [-1.96 : 1.96].
U=18952, is in the 95% region of acceptance: [18800.8464 : 23379.1536].
4. Effect size
The observed standardized effect size, Z/√(n1+n2), is small (0.09). That indicates that the magnitude of the difference between the value from WT Chr5 and the value from atr Chr5 is small.
The observed common language effect size, U1/(n1n2), is 0.45, this is the probability that a random value from WT Chr5 is greater than a random value from atr Chr5.

## Sheet: Figure 2E
A cumulative analysis of crossover frequency in atr compared to wild type (WT) for chromosome arms, pericentromeres, and centromeres
Crossover frequences per 300 kb calculated based on genome-wide crossover analysis were devided into three groups based on their chromosomal location and compared between the two genotypes
Chromosome arms (including centromeres)
Two sample mann-whitney u, using Normal distribution (two-tailed)
The normal approximation is used. The statistic's distribution is N(43512.5,2067.5112).
The data contains ties, identical values, it is recommended to use the normal approximation that uses the ties correction. Since n1 > 20 or n2 > 20, the tool cannot use the exact calculation.
1. H0 hypothesis
Since p-value < α, H0 is rejected.
The randomly selected value of WT arms' population is considered to be not equal to the randomly selected value of atr arms' population.
In other words, the difference between the randomly selected value of WT arms and the atr arms populations is big enough to be statistically significant.
2. P-value
The p-value equals 1.11e-16, ( p(x≤Z) = 5.551e-17 ). It means that the chance of type I error (rejecting a correct H0) is small: 1.11e-16 (1.1e-14%).
The smaller the p-value the more it supports H1.
3. The statistics
The test statistic Z equals -9.8935, which is not in the 95% region of acceptance: [-1.96 : 1.96].
U=23057, is not in the 95% region of acceptance: [39460.2535 : 47564.7465].
4. Effect size
The observed standardized effect size, Z/√(n1+n2), is medium (0.41). That indicates that the magnitude of the difference between the value from WT arms and the value from atr arms is medium.
The observed common language effect size, U1/(n1n2), is 0.26, this is the probability that a random value from WT arms is greater than a random value from atr arms.
Pericentromeres
Two sample mann-whitney u, using Normal distribution (two-tailed)
The normal approximation is used. The statistic's distribution is N(3280.5,298.4912).
The data contains ties, identical values, it is recommended to use the normal approximation that uses the ties correction. Since n1 > 20 or n2 > 20, the tool cannot use the exact calculation.
1. H0 hypothesis
Since p-value < α, H0 is rejected.
The randomly selected value of WT pericentromeres' population is considered to be not equal to the randomly selected value of atr pericentromeres' population.
In other words, the difference between the randomly selected value of WT pericentromeres and the atr pericentromeres populations is big enough to be statistically significant.
2. P-value
The p-value equals 0.01393, ( p(x≤Z) = 0.993 ). It means that the chance of type I error (rejecting a correct H0) is small: 0.01393 (1.39%).
The smaller the p-value the more it supports H1.
3. The statistics
The test statistic Z equals 2.459, which is not in the 95% region of acceptance: [-1.96 : 1.96].
U=4015, is not in the 95% region of acceptance: [2695.468 : 3865.532].
4. Effect size
The observed standardized effect size, Z/√(n1+n2), is small (0.19). That indicates that the magnitude of the difference between the value from WT pericentromeres and the value from atr pericentromeres is small.
The observed common language effect size, U1/(n1n2), is 0.61, this is the probability that a random value from WT pericentromeres is greater than a random value from atr pericentromeres.
Centromeres
Two sample mann-whitney u, using Normal distribution (two-tailed)
The normal approximation is used. The statistic's distribution is N(392,60.6432).
The data contains ties, identical values, it is recommended to use the normal approximation that uses the ties correction. Since n1 > 20 or n2 > 20, the tool cannot use the exact calculation.
1. H0 hypothesis
Since p-value > α, H0 cannot be rejected.
The randomly selected value of WT centromeres' population is assumed to be equal to the randomly selected value of atr centromeres' population.
In other words, the difference between the randomly selected value of WT centromeres and the atr centromeres populations is not big enough to be statistically significant.
2. P-value
The p-value equals 0.3066, ( p(x≤Z) = 0.8467 ). It means that the chance of type I error, rejecting a correct H0, is too high: 0.3066 (30.66%).
The larger the p-value the more it supports H0.
3. The statistics
The test statistic Z equals 1.0224, which is in the 95% region of acceptance: [-1.96 : 1.96].
U=454.5, is in the 95% region of acceptance: [273.1424 : 510.8576].
4. Effect size
The observed standardized effect size, Z/√(n1+n2), is small (0.14). That indicates that the magnitude of the difference between the value from WT centromeres and the value from atr centromeres is small.
The observed common language effect size, U1/(n1n2), is 0.58, this is the probability that a random value from WT centromeres is greater than a random value from atr centromeres.

## Sheet: Figure 3B
ChP crossover frequency (cM) in Col×Col inbred plants for the wild type and atr
Two sample t-test (Welch), using T distribution (df=15.019) (two-tailed)
1. H0 hypothesis
Since p-value > α, H0 cannot be rejected.
The average of ChP-WT's population is assumed to be equal to the average of ChP-atr's population.
In other words, the difference between the sample average of ChP-WT and ChP-atr is not big enough to be statistically significant.
2. P-value
The p-value equals 0.7514, ( p(x≤T) = 0.3757 ). It means that the chance of type I error, rejecting a correct H0, is too high: 0.7514 (75.14%).
The larger the p-value the more it supports H0.
3. The statistics
The test statistic T equals -0.3226, which is in the 95% region of acceptance: [-2.1312 : 2.1312].
x1-x2=-0.014, is in the 95% region of acceptance: [-0.09451 : 0.09451].
The standard deviation of the difference, S' equals 0.0443, is used to calculate the statistic.
4. Effect size
The observed effect size d is small, 0.11. This indicates that the magnitude of the difference between the average and average is small.
BT crossover frequency (cM) in Col×Col inbred plants for the wild type and atr
Two sample t-test (Welch), using T distribution (df=8.7496) (two-tailed)
1. H0 hypothesis
Since p-value > α, H0 cannot be rejected.
The average of BT-WT's population is assumed to be equal to the average of BT-atr's population.
In other words, the difference between the sample average of BT-WT and BT-atr is not big enough to be statistically significant.
2. P-value
The p-value equals 0.5768, ( p(x≤T) = 0.7116 ). It means that the chance of type I error, rejecting a correct H0, is too high: 0.5768 (57.68%).
The larger the p-value the more it supports H0.
3. The statistics
The test statistic T equals 0.5797, which is in the 95% region of acceptance: [-2.2721 : 2.2721].
x1-x2=0.021, is in the 95% region of acceptance: [-0.08297 : 0.08297].
The standard deviation of the difference, S' equals 0.0365, is used to calculate the statistic.
4. Effect size
The observed effect size d is small, 0.29. This indicates that the magnitude of the difference between the average and average is small.

## Sheet: Figure 3C
ChP crossover frequency (cM) in Col×Ler hybrid plants for the wild type and atr
Two sample t-test (Welch), using T distribution (df=10.5595) (two-tailed)
1. H0 hypothesis
Since p-value < α, H0 is rejected.
The average of ChP-WT's population is considered to be not equal to the average of ChP-atr's population.
In other words, the difference between the sample average of ChP-WT and ChP-atr is big enough to be statistically significant.
2. P-value
The p-value equals 7.147e-7, ( p(x≤T) = 1 ). It means that the chance of type I error (rejecting a correct H0) is small: 7.147e-7 (0.000071%).
The smaller the p-value the more it supports H1.
3. The statistics
The test statistic T equals 10.3858, which is not in the 95% region of acceptance: [-2.2122 : 2.2122].
x1-x2=0.25, is not in the 95% region of acceptance: [-0.05318 : 0.05318].
The standard deviation of the difference, S' equals 0.024, is used to calculate the statistic.
4. Effect size
The observed effect size d is large, 5.38. This indicates that the magnitude of the difference between the average and average is large.
BT crossover frequency (cM) in Col×Ler hybrid plants for the wild type and atr
Two sample t-test (Welch), using T distribution (df=13.7772) (two-tailed)
1. H0 hypothesis
Since p-value > α, H0 cannot be rejected.
The average of BT-WT's population is assumed to be equal to the average of BT-atr's population.
In other words, the difference between the sample average of BT-WT and BT-atr is not big enough to be statistically significant.
2. P-value
The p-value equals 0.7784, ( p(x≤T) = 0.3892 ). It means that the chance of type I error, rejecting a correct H0, is too high: 0.7784 (77.84%).
The larger the p-value the more it supports H0.
3. The statistics
The test statistic T equals -0.287, which is in the 95% region of acceptance: [-2.148 : 2.148].
x1-x2=-0.0075, is in the 95% region of acceptance: [-0.05579 : 0.05579].
The standard deviation of the difference, S' equals 0.026, is used to calculate the statistic.
4. Effect size
The observed effect size d is small, 0.11. This indicates that the magnitude of the difference between the average and average is small.

## Sheet: Figure 3G
Relative hotspot activity represented as an atr/wild-type (WT) crossover rate ratio. Three hotspots were investigated: Aro (x1), Coco (x2) and Nala (x3)
Kruskal-Wallis-test, using Chi-Square(df:2) distribution (right-tailed)
1. H0 hypothesis
Since the p-value < α, H0 is rejected.
Some of the groups' mean ranks consider to be not equal.
In other words, the difference between the mean ranks of some groups is big enough to be statistically significant.
When selecting a value from each of the groups, there are some groups with a higher probability of containing the highest value than others.
2. P-value
The p-value equals 0.0219, ( P(x≤7.6421) = 0.9781 ). It means that the chance of type I error (rejecting a correct H0) is small: 0.0219 (2.19%). The smaller the p-value the more it supports H1.
3. Test statistic
The test statistic H equals 7.6421, which is not in the 95% region of acceptance: [0, 5.9915].
4. Effect size
The observed effect size η2 is large, 0.14. This indicates that the magnitude of the difference between the average is large.
5. Multiple comparisons
The corrected α using Bonferroni correction method is 0.01667.
Pair	Mean Rank difference	Z	SE	Critical value	p-value	p-value/2
x1-x2	-8.8712	2.0914	4.2418	10.1545	0.03649	0.01825
x1-x3	5.9255	1.1229	5.2769	12.6325	0.2615	0.1307
x2-x3	14.7967	2.5819	5.731	13.7194	0.009826	0.004913
Group	Coco	Nala
Aro	-8.87	5.93
Coco	0	14.8

## Sheet: Figure 3F
ChP hotspot usage for atr (n=142) and wild type (n=243). Three hotspots were investigated: Aro, Coco and Nala
χ²=	4.835
P-value = 1 - p( χ²(2) ≤ 4.835 ).
k		Number of categories
n		Sample size
χ²		Chi square test statistic
DF		df = k-m-1 =3-0-1 = 2
Phi effect (Φ)		Φ=√(χ2/n)
Goodness of fit, using χ² distribution (DF=2) (right-tailed)
1. H0 hypothesis
Since p-value > α, H0 is accepted.
The statistical model fits the observations
2. P-value
The p-value equals 0.08914, ( p(x≤χ²) = 0.9109 ). It means that the chance of type I error, rejecting a correct H0, is too high: 0.08914 (8.91%).
The larger the p-value the more it supports H0.
3. The statistics
The test statistic χ² equals 4.835, which is in the 95% region of acceptance: [-∞ : 5.9915].
4. Effect size
The observed effect size phi is small, 0.18. This indicates that the magnitude of the difference between the observed data and the expected data is small.

[truncated: 15 more sheets: Figure 4B, Figure 4D, Figure 4E, Figure 5B, Figure 5C, Figure 6A, Figure 6B, Figure 7A, Figure 7B, Figure 7C, Figure 7D, Figure 7E, Figure 8B, Figure 8C, Supplementary Fig. S2]
